# Supplementary material for: Temporal phenotypic variation of spinach root traits and its relation to shoot performance
Source: Sci Rep. 2024 Feb 8;14:3233. doi: 10.1038/s41598-024-53798-3 (PMC10853530; doi:10.1038/s41598-024-53798-3)
Supplement: Supplementary file 1 — Supplementary Information. [file 41598_2024_53798_MOESM1_ESM.xlsx]

## Sheet: Table S1
Table S1 The 40 spinach asscssion used for root phenotypic variation in this study
No.	Accession ID	Accession Name	Country of origin
1	US2-1	CPPSIH_3_02	Netherlands
2	US3-8	CPPSIH_3_03	Netherlands
3	US9-1	CPPSIH_3_09	Netherlands
4	US23-5	NSL_6099	United States
5	US29-4	NSL_28216	United States
6	US32-4	NSL_31384	United States
7	US42-3	NSL_81329	United States
8	US45-2	NSL_184380	United States
9	US59-3	PI_166366	India
10	US62-5	PI_167195	Turkey
11	US81-1	PI_169686	Turkey
12	US141-5	PI_177082	Turkey
13	US150-4	PI_179589	Belgium
14	US159-5	PI_181086	India
15	US160-3	PI_181808	Syria
16	US174-3	PI_204736	Turkey
17	US185-6	PI_209645	Iran
18	US192-5	PI_212921	India
19	US204-1	PI_226671	Iran
20	US215-10	PI_261788	France
21	US216-9	PI_261789	France
22	US224-8	PI_274047	NA
23	US232-1	PI_274056	NA
24	US237-2	PI_274063	NA
25	US246-2	PI_339546	Turkey
26	US264-1	PI_360895	Netherlands
27	US265-4	PI_361127	United Kingdom
28	US279-1	PI_419162	China
29	US285-15	PI_433212	China
30	US290-3	PI_491262	Greece
31	US296-3	PI_531452	Denmark
32	US300-3	PI_531456	Hungary
33	US313-3	PI_604790	Afghanistan
34	US337-9	PI_648956	United States
35	US345-8	PI_648965	United States
36	US352-5	PI_647859	NA
37	Sp55	Crocodile	Turkey
38	Sp29	PI_445782	Syria
39	Sp39	Ames_23664	Denmark
40	wd0211-1	NA	China

## Sheet: Table S2
Table S2 ANOVA for variance components in relation to heritability
	RL	RA	RTD	MRW	TRL
Vg	33.1593	295.824	662829	2595.51	577.663
Vgt	25.1563	214.216	502854	2178.97	750.19
Ve	8.21281	74.149	164163	1101.53	150.18
nReps	3	3	3	3	3
nT	3	3	3	3	3
H2	0.781004	0.78788	0.781005	0.753583	0.6841

## Sheet: Table S3
Table S3 Descriptive statistics of 11 shoot traits in 40 spinach genotypes characterized in the RootViz FS system at 20, 30, and 43 days after transplanting (DAT).
Shoot trait	Abbreviation	Minimum	Maximum	Mean	Fold	Standard deviation	Coefficients of variation
Plant breadth	PB_1	10.28	20.68	15.66	2.01	0.38	0.15
	PB_2	12.15	30.6	18.15	2.52	0.64	0.22
	PB_3	15.25	39.33	23.92	2.58	0.84	0.22
Plant height	PH_1	7.5	16.75	10.88	2.23	0.33	0.19
	PH_2	7.93	18.13	11.67	2.29	0.34	0.18
	PH_3	7.98	30	13.5	3.76	0.71	0.33
Leaf length	LL_1	4.18	8.3	5.65	1.99	0.16	0.18
	LL_2	4.6	8.63	6.33	1.88	0.18	0.18
	LL_3	5.48	15.83	8.33	2.89	0.34	0.26
Leaf width	LW_1	2.05	4.6	3.13	2.24	0.1	0.21
	LW_2	2.48	6.23	3.96	2.52	0.13	0.21
	LW_3	3.88	18.33	6.48	4.73	0.41	0.4
Petiole length	PL_1	3.28	9.45	5.93	2.89	0.21	0.23
	PL_2	4.38	10.8	6.62	2.47	0.23	0.22
	PL_3	3.78	17.83	7.97	4.72	0.45	0.36
Petiole width	PW_1	1.25	2.35	1.66	1.88	0.04	0.16
	PW_2	1.68	4.83	2.43	2.88	0.09	0.24
	PW_3	2.75	6	3.75	2.18	0.13	0.21
Object area	OA_1	31.62	187.24	73.35	5.92	4.99	0.43
	OA_2	52.91	256.47	119.18	4.85	8.19	0.43
	OA_3	179.88	1106.33	417.21	6.15	30.86	0.47
Object volume	OV_1	0.31	2.9	0.85	9.29	0.09	0.64
	OV_2	0.45	4.4	1.47	9.75	0.14	0.62
	OV_3	1.57	33.19	6.33	21.12	0.91	0.91
Shoot fresh weight	SFW_3	14.82	137.27	44.9	9.26	3.82	0.54

## Sheet: Table S4
Table S4 Correlations between the root and shoot traits at each examined stage.*significance at P < 0.05, **significance at P < 0.01.
20 DAT	RL_1	RA_1	RTD_1	TRL_1	MRW_1	PB_1	PH_1	LL_1	LW_1	PL_1	PW_1	OA_1	OV_1
RL_1	1	0.92**	0.73**	0.32*	0.32*	0.0573775	0.0504287	0.0462935	0.122191	-0.00115567	0.147135	0.159191	0.131625
RA_1	0.92**	1	0.74**	0.245257	0.37*	-0.0643162	0.0865082	0.0227128	0.0752188	-0.112124	0.197642	0.164927	0.147995
RTD_1	0.73**	0.72**	1	0.242168	0.40*	-0.111063	0.127751	0.0313897	0.11152	-0.0422776	0.185011	0.255547	0.227177
TRL_1	0.32*	0.245257	0.242168	1	-0.102169	0.0770195	0.34*	0.105343	0.33*	0.138474	0.246838	0.375*	0.386*
MRW_1	0.32*	0.37*	0.40*	-0.102169	1	-0.0379971	0.0090472	0.121559	-0.00853319	-0.0457759	0.35*	0.053752	0.0417359
PB_1	0.0573775	-0.0643162	-0.111063	0.0770195	-0.0379971	1	0.60**	0.77**	0.52**	0.86**	0.44**	0.62**	0.65**
PH_1	0.0504287	0.0865082	0.127751	0.34*	0.0090472	0.60**	1	0.76**	0.62**	0.62**	0.51**	0.75**	0.88**
LL_1	0.0462935	0.0227128	0.0313897	0.105343	0.121559	0.77**	0.76**	1	0.61**	0.71**	0.63**	0.67**	0.74**
LW_1	0.122191	0.0752188	0.11152	0.33*	-0.00853319	0.52**	0.62**	0.61**	1	0.45**	0.57**	0.83**	0.81**
PL_1	-0.00115567	-0.112124	-0.0422776	0.138474	-0.0457759	0.86**	0.62**	0.71**	0.45**	1	0.46**	0.57**	0.62**
PW_1	0.147135	0.197642	0.185011	0.246838	0.35*	0.44**	0.51**	0.63**	0.57**	0.46**	1	0.67**	0.65**
OA_1	0.159191	0.164927	0.255547	0.38*	0.053752	0.62**	0.75**	0.67**	0.83**	0.57**	0.67**	1	0.98**
OV_1	0.131625	0.147995	0.227177	0.39*	0.0417359	0.65**	0.88**	0.74**	0.81**	0.62**	0.65**	0.98**	1
30 DAT	RL_2	RA_2	RTD_2	TRL_2	MRW_2	PB_2	PH_2	LL_2	LW_2	PL_2	PW_2	OA_2	OV_2
RL_2	1	0.98**	0.85**	0.36*	0.43**	0.196272	0.157029	0.273974	0.246785	0.148499	0.178363	0.36*	0.31*
RA_2	0.98**	1	0.83**	0.37*	0.39*	0.236213	0.214327	0.31*	0.296026	0.207096	0.177949	0.40*	0.36*
RTD_2	0.85**	0.83**	1	0.248109	0.41**	0.10189	0.0421782	0.211228	0.222256	0.113268	0.101041	0.242044	0.191747
TRL_2	0.36*	0.37*	0.248109	1	0.0502538	0.166082	0.35*	0.36*	0.44**	0.221081	0.259458	0.52**	0.49**
MRW_2	0.43**	0.39*	0.41**	0.0502538	1	-0.0602161	-0.049896	0.11317	0.252852	-0.000857759	0.207484	0.0375243	0.0113617
PB_2	0.196272	0.236213	0.10189	0.166082	-0.0602161	1	0.77**	0.69**	0.52**	0.83**	0.48**	0.75**	0.80**
PH_2	0.157029	0.214327	0.0421782	0.35*	-0.049896	0.77**	1	0.80**	0.55**	0.83**	0.46**	0.74**	0.87**
LL_2	0.273974	0.31*	0.211228	0.355*	0.11317	0.69**	0.80**	1	0.67**	0.79**	0.47**	0.74**	0.80**
LW_2	0.246785	0.296026	0.222256	0.44**	0.252852	0.52**	0.55**	0.67**	1	0.59**	0.57**	0.74**	0.72**
PL_2	0.148499	0.207096	0.113268	0.221081	-0.000857759	0.83**	0.83**	0.79**	0.59**	1	0.45**	0.67**	0.76**
PW_2	0.178363	0.177949	0.101041	0.259458	0.207484	0.48**	0.46**	0.47**	0.57**	0.45**	1	0.63**	0.61**
OA_2	0.36*	0.40*	0.242044	0.52**	0.0375243	0.75**	0.74**	0.74**	0.74**	0.67**	0.63**	1	0.98**
OV_2	0.31*	0.36*	0.191747	0.49**	0.0113617	0.80**	0.87**	0.80**	0.72**	0.76**	0.61**	0.98**	1
43 DAT	RL_3	RA_3	RTD_3	TRL_3	MRW_3	SRL3	RFW3	PB_3	PH_3	LL_3	LW_3	PL_3	PW_3	OA_3	OV_3	SFW_3
RL_3	1	0.97**	0.95**	0.40*	0.52**	-0.63**	0.56**	0.47**	0.33*	0.37*	0.277379	0.40*	0.33*	0.49**	0.45**	0.49**
RA_3	0.97**	1	0.94**	0.48**	0.49**	-0.61**	0.58**	0.49**	0.34*	0.41**	0.304316	0.41**	0.37*	0.53**	0.48**	0.50**
RTD_3	0.95**	0.94**	1	0.39*	0.53**	-0.67**	0.54**	0.48**	0.33*	0.36*	0.273685	0.41**	0.311689	0.49**	0.45**	0.52**
TRL_3	0.40*	0.48**	0.39*	1	0.068134	-0.225144	0.298111	0.292378	0.255889	0.33*	0.257922	0.204718	0.43**	0.50**	0.42**	0.26073
MRW_3	0.52**	0.49**	0.53**	0.068134	1	-0.36*	0.232336	0.20354	0.0929089	0.0468051	-0.0793712	0.208158	0.0935237	0.133094	0.124207	0.197489
SRL3	-0.63**	-0.61**	-0.67**	-0.225144	-0.36*	1	0.0190034	0.255903	0.40*	0.121199	0.205863	0.40**	0.110077	0.129265	0.256777	0.157566
RFW3	0.56**	0.58**	0.54**	0.298111	0.232336	0.0190034	1	0.75**	0.65**	0.61**	0.49**	0.69**	0.61**	0.74**	0.75**	0.81**
PB_3	0.47**	0.49**	0.48**	0.292378	0.20354	0.255903	0.75**	1	0.84**	0.72**	0.67**	0.91**	0.59**	0.80**	0.87**	0.88**
PH_3	0.33*	0.34*	0.33*	0.255889	0.0929089	0.40*	0.65**	0.84**	1	0.69**	0.56**	0.90**	0.61**	0.75**	0.91**	0.81**
LL_3	0.37*	0.41**	0.36*	0.33*	0.0468051	0.121199	0.61**	0.72**	0.69**	1	0.62**	0.59**	0.62**	0.71**	0.75**	0.69**
LW_3	0.277379	0.304316	0.273685	0.257922	-0.0793712	0.205863	0.49**	0.67**	0.56**	0.62**	1	0.59**	0.55**	0.64**	0.65**	0.65**
PL_3	0.40*	0.41**	0.41**	0.204718	0.208158	0.40**	0.69**	0.91**	0.90**	0.59**	0.59**	1	0.52**	0.76**	0.87**	0.83**
PW_3	0.33*	0.37*	0.311689	0.43**	0.0935237	0.110077	0.61**	0.59**	0.61**	0.62**	0.55**	0.52**	1	0.69**	0.70**	0.63**
OA_3	0.49**	0.53**	0.49**	0.50**	0.133094	0.129265	0.74**	0.80**	0.75**	0.71**	0.64**	0.76**	0.69**	1	0.96**	0.85**
OV_3	0.45**	0.48**	0.45**	0.42**	0.124207	0.256777	0.75**	0.87**	0.91**	0.75**	0.65**	0.87**	0.70**	0.96**	1	0.89**
SFW_3	0.49**	0.50**	0.52**	0.26073	0.197489	0.157566	0.81**	0.88**	0.81**	0.69**	0.65**	0.83**	0.63**	0.85**	0.890**	1

## Sheet: Table S5
	Table S5 The membership function value (MFV) of root traits of each accessions
	Accession No.	Mean MFV for all root trait	MFV ranking	Mean MFV for RA, RA, RTD	MFV ranking	Mean MFV for TRL	MFV ranking	Group in cluster analysis
	35	0.617503	1	0.618388	2	0.691003	10	3
	8	0.608467	2	0.644672	1	0.596714	18	4
	16	0.603526	3	0.617781	3	0.646071	13	4
	36	0.592737	4	0.493742	9	0.878377	2	2
	34	0.560629	5	0.552654	5	0.737533	5	4
	12	0.545424	6	0.527162	6	0.536835	20	3
	6	0.534825	7	0.520101	7	0.640772	14	4
	28	0.513098	8	0.379841	16	0.87943	1	2
	23	0.509919	9	0.485855	10	0.718186	6	4
	24	0.508988	10	0.565008	4	0.481509	25	4
	15	0.487877	11	0.324905	22	0.806084	4	2
	26	0.486183	12	0.458848	12	0.69299	9	4
	33	0.470503	13	0.468084	11	0.505642	24	3
	11	0.465812	14	0.336083	21	0.82143	3	2
	7	0.419126	15	0.393906	15	0.606687	16	3
	10	0.40975	16	0.373602	18	0.535637	21	3
	38	0.40974	17	0.508933	8	0.176042	40	3
	1	0.406091	18	0.424122	14	0.414663	33	3
	5	0.404435	19	0.456831	13	0.311537	35	3
	14	0.402588	20	0.31599	24	0.694975	7	1b
	39	0.386382	21	0.377414	17	0.415673	31	3
	31	0.381888	22	0.317879	23	0.639417	15	1b
	30	0.373063	23	0.294092	25	0.672537	11	1b
	40	0.365202	24	0.353919	19	0.446446	26	3
	19	0.342334	25	0.343436	20	0.354176	34	3
	29	0.328751	26	0.263749	26	0.598899	17	1b
	9	0.321429	27	0.223578	30	0.41733	30	1b
	22	0.313041	28	0.196755	34	0.694546	8	1b
	17	0.292002	29	0.198517	33	0.546745	19	1b
	13	0.28524	30	0.183299	35	0.524383	22	1b
	4	0.278274	31	0.20262	32	0.520567	23	1b
	3	0.276574	32	0.251313	28	0.444549	27	1b
	2	0.27369	33	0.222219	31	0.418826	29	1a
	21	0.273148	34	0.158645	38	0.656454	12	1b
	32	0.245658	35	0.246486	29	0.270262	36	1a
	20	0.233214	36	0.25516	27	0.178685	39	1a
	25	0.22804	37	0.172417	36	0.442024	28	1a
	18	0.196376	38	0.137184	39	0.415331	32	1a
	27	0.173991	39	0.169683	37	0.222375	38	1a
	37	0.107334	40	0.0399805	40	0.250205	37	1a

## Sheet: Figure S1
		r2=0.816				r2=0.743
	Figure S1 Linear regressions of tap root length and maximal root width between RootViz FS system and manual measurement
